# Supplementary material for: Dual-Faced Role of GDF6 in Cancer: Mechanistic Insights into Its Context-Dependent Regulation of Metastasis and Immune Evasion Across Human Malignancies
Source: Curr Issues Mol Biol. 2025 Apr 2;47(4):249. doi: 10.3390/cimb47040249 (PMC12025365; doi:10.3390/cimb47040249)
Supplement: Supplementary file 1 [file cimb-47-00249-s001.zip › File S1. Microscopy images and migration rate/Migration Rate.xlsx]

## Sheet: Sheet1
sample	Area		Migration Rate
	0h	6h
si-NC_1	986914	461134	0.5328
si-NC_2	998265	614777	0.3842
si-NC_3	1001799	665508	0.3357
si-NC_4	1147689	787407	0.3139
si-NC_5	1203342	738271	0.3865
si-GDF6_1	538588	368483	0.3158
si-GDF6_2	725823	548717	0.244
si-GDF6_3	922370	651274	0.2939
si-GDF6_4	539264	389175	0.2783
