# Supplementary material for: Dual-Faced Role of GDF6 in Cancer: Mechanistic Insights into Its Context-Dependent Regulation of Metastasis and Immune Evasion Across Human Malignancies
Source: Curr Issues Mol Biol. 2025 Apr 2;47(4):249. doi: 10.3390/cimb47040249 (PMC12025365; doi:10.3390/cimb47040249)
Supplement: Supplementary file 1 [file cimb-47-00249-s001.zip › Supplementary Materials Table S1. 100 most Similar Genes of GDF6.xlsx]

## Sheet: Sheet1
Gene Symbol	Gene ID	PCC
KB-1043D8.8	ENSG00000270131.1	0.77
SALL1P1	ENSG00000227391.1	0.49
5S_rRNA	ENSG00000274097.1	0.46
IGSF1	ENSG00000147255.17	0.41
ZCCHC12	ENSG00000174460.3	0.39
ESM1	ENSG00000164283.12	0.33
FLT1	ENSG00000102755.10	0.31
GJA4	ENSG00000187513.8	0.29
ENPP2	ENSG00000136960.12	0.29
RP11-117L5.1	ENSG00000279905.1	0.27
LINC01483	ENSG00000227517.6	0.26
INSR	ENSG00000171105.13	0.26
PLVAP	ENSG00000130300.8	0.26
ANGPT2	ENSG00000091879.13	0.25
DLL4	ENSG00000128917.6	0.24
ENPP3	ENSG00000154269.14	0.24
RP1-261G23.7	ENSG00000272114.1	0.24
PPIAP26	ENSG00000150276.8	0.24
NRP1	ENSG00000099250.17	0.24
KDR	ENSG00000128052.8	0.24
VEGFA	ENSG00000112715.20	0.24
RP11-252A24.5	ENSG00000261170.1	0.23
FUT11	ENSG00000196968.10	0.23
VWF	ENSG00000110799.13	0.23
ADGRL4	ENSG00000162618.12	0.23
RP4-560B9.4	ENSG00000236741.4	0.23
PTP4A2P2	ENSG00000254481.1	0.23
LINC00887	ENSG00000214145.6	0.23
FRMD3	ENSG00000172159.15	0.23
ZNF395	ENSG00000186918.13	0.23
EXOC3L2	ENSG00000130201.7	0.22
NRIP2	ENSG00000053702.14	0.22
ENPEP	ENSG00000138792.9	0.22
SLC28A1	ENSG00000156222.11	0.22
UBTFL6	ENSG00000228970.6	0.22
RP11-205M3.3	ENSG00000248319.1	0.22
NPR3	ENSG00000113389.15	0.22
RP11-133F8.2	ENSG00000249776.5	0.22
PTPRG	ENSG00000144724.18	0.22
ANGPTL4	ENSG00000167772.11	0.22
SLC6A3	ENSG00000142319.17	0.22
SEMA5B	ENSG00000082684.14	0.22
TLR3	ENSG00000164342.12	0.22
AP001626.1	ENSG00000225431.1	0.22
RP11-296I10.3	ENSG00000247228.2	0.22
ACAD11	ENSG00000240303.7	0.22
CDK18	ENSG00000117266.15	0.22
SGIP1	ENSG00000118473.21	0.21
EGLN3	ENSG00000129521.13	0.21
PCDH12	ENSG00000113555.5	0.21
RP11-91J19.3	ENSG00000272293.1	0.21
ALPK2	ENSG00000198796.6	0.21
B3GNT9	ENSG00000237172.3	0.21
NDUFA4L2	ENSG00000185633.10	0.21
TAL2	ENSG00000186051.6	0.21
COL23A1	ENSG00000050767.15	0.21
TM4SF18	ENSG00000163762.6	0.21
TMCC1	ENSG00000172765.16	0.21
AC003984.1	ENSG00000235139.2	0.21
LINC01320	ENSG00000228262.8	0.21
KRBA1	ENSG00000133619.17	0.2
HIF1A-AS2	ENSG00000258667.1	0.2
SLC6A13	ENSG00000010379.15	0.2
PIWIL1	ENSG00000125207.7	0.2
CLEC18B	ENSG00000140839.11	0.2
SERGEF	ENSG00000129158.10	0.2
RP11-598F7.6	ENSG00000256540.1	0.2
AC010084.1	ENSG00000229308.1	0.2
ENG	ENSG00000106991.13	0.2
RP11-255M6.1	ENSG00000271044.1	0.2
CLEC18A	ENSG00000157322.16	0.2
RP11-389C8.2	ENSG00000261269.1	0.2
GATM-AS1	ENSG00000275672.1	0.2
BNIP3P13	ENSG00000269154.1	0.2
TTC21B-AS1	ENSG00000224490.5	0.2
CLEC14A	ENSG00000176435.6	0.2
RP11-736E3.1	ENSG00000225457.1	0.2
RP11-598F7.5	ENSG00000256694.1	0.2
TGFA	ENSG00000163235.15	0.2
CXorf36	ENSG00000147113.16	0.19
FBXO17	ENSG00000269190.5	0.19
PDGFD	ENSG00000170962.12	0.19
TMEM88	ENSG00000167874.6	0.19
ATP11A	ENSG00000068650.18	0.19
CNDP2	ENSG00000133313.14	0.19
ZMYM6NB	ENSG00000243749.1	0.19
ASPA	ENSG00000108381.10	0.19
APOLD1	ENSG00000178878.12	0.19
DAB2	ENSG00000153071.14	0.19
AVPR1B	ENSG00000198049.6	0.19
ADSSL1	ENSG00000185100.10	0.19
SLC3A1	ENSG00000138079.13	0.19
CPVL	ENSG00000106066.13	0.19
DGCR5	ENSG00000237517.8	0.19
ZNF826P	ENSG00000231205.11	0.19
GAL3ST1	ENSG00000128242.12	0.19
RP11-283I3.4	ENSG00000255746.1	0.19
OLFML2A	ENSG00000185585.19	0.19
RP11-115D19.1	ENSG00000251095.6	0.19
PABPC4L	ENSG00000254535.3	0.19
